# Supplementary material for: Rhizophagus irregularis improves Hg tolerance of Medicago truncatula by upregulating the Zn transporter genes ZIP2 and ZIP6
Source: Mycorrhiza. 2023 Jan 10;33(1-2):23–32. doi: 10.1007/s00572-022-01100-6 (PMC9938064; doi:10.1007/s00572-022-01100-6)
Supplement: Supplementary file 2 — Supplementary file2 (XLSX 16 KB) [file 572_2022_1100_MOESM2_ESM.xlsx]

## Sheet: Table S1
Online Resource 2
Rhizophagus irregularis improves Hg tolerance of Medicago truncatula by upregulating the Zn transporter genes ZIP2 and ZIP6
Yaqin Guo1, Nadine Sommer2, Konrad Martin1, Frank Rasche1*
1Institute of Agricultural Sciences in the Tropics (Hans-Ruthenberg-Institute), Department of Agronomy in the Tropics and Subtropics, University of Hohenheim, 70593, Stuttgart, Germany
2Institute of Crop Science, Department of Crop Physiology of Specialty Crops, University of Hohenheim, 70593, Stuttgart, Germany
*Corresponding author: Dr. Frank Rasche, E-mail:frank.rasche@uni-hohenheim.de
Table S1. The list of primers used in this study.
Gene	Forward	Reverse
Beta-actin	5’-TGGGCTGCCACAGAACATTTGA-3’	5’-GCTGTGGTTGCTTTTTTGGTGTCTC-3’
MtASPP	5’-GGATCGGTCTTGGACAGTGG-3’	5’-TGGACCGCTGATTTGACTGA-3’
MtZIP2	5’-AATGGGCATTGCTTGTGGTG-3’	5’-TGTCGAAACGGCTCTTCCTC-3’
MtZIP6	5’-AGGACTTGGAATGGGAGCCT-3’	5’-CACCAAGACCCATGCCTTCA-3’
⍺-tubulin	5’-TGTCCAACCGGTTTTAAAGT-3’	5’-AAAGCACGTTTGGCGTACAT-3’

## Sheet: Table S2
Table S2. Leaf, stem, root and total dry biomass of non-mycorrhizal (NM) and mycorrhizal (AM) plants in the substrate exposed to three different mercury (Hg levels (Hg0, Hg25, Hg50). Two-way ANOVA was performed to examine the effects of Hg treatment and AM inoculation.
	Hg treatment	AM inoculation	Leaf (g/pot)	Stem (g/pot)	Root (g/pot)	Total (g/pot)
Treatment	Hg0	NM	0.67 ± 0.03a	0.63 ± 0.02a	0.65 ± 0.04a	1.95 ± 0.07a
		AM	0.62 ± 0.01a	0.60 ± 0.01b	0.61 ± 0.02ab	1.82 ± 0.02bc
	Hg25	NM	0.65 ± 0.04a	0.61 ± 0.01ab	0.61 ± 0.04ab	1.83 ± 0.23bc
		AM	0.62 ± 0.01a	0.60 ± 0.02ab	0.60 ± 0.01b	1.81 ± 0.26c
	Hg50	NM	0.65 ± 0.04a	0.62 ± 0.00ab	0.62 ± 0.01ab	1.91 ± 0.39ab
		AM	0.62 ± 0.01a	0.60 ± 0.01ab	0.58 ± 0.01b	1.80 ± 0.02c
ANOVA	Hg treatment		ns	ns	ns	ns
	AM inoculation		**	**	*	***
	Hg*AM		ns	ns	ns	*
Values presented mean ± SD, n=5
Means followed by the same letter do not differ significantly by Tukey’s HSD test (P < 0.05)
*, P < 0.05; **, P < 0.01 and ***, P < 0.001; ns, no significant

## Sheet: Table S3
Table S3. Correlations among measured parameters in non-mycorrhizal (NM) treatment
	Hg leaf concentration	Hg stem concentration	Hg root concentration	Zn leaf concentration	Zn stem concentration	Zn root concentration	ZIP6	ZIP2
Hg leaf concentration	1
Hg stem concentration	-0.139085	1
Hg root concentration	0.0666667	0.8997	1
Zn leaf concentration	-0.105634	-0.38292	-0.370822	1
Zn stem concentration	0.169015	-0.206612	0	0.544077	1
Zn root concentration	0.0676952	-0.744647	-0.711967	0.406171	0.461558	1
ZIP6	-0.295259	0.0467676	-0.10303	-0.220083	-0.225585	-0.386532	1
ZIP2	-0.0487814	-0.387245	-0.309524	0.0454545	0.0455582	0.39036	0.118182	1
Numbers presented the correlation coefficient
Bold number means significant (P < 0.05)

## Sheet: Table S4
Table S4. Correlations among measured parameters in mycorrhizal (AM) treatment
	Hg leaf concentration	Hg stem concentration	Hg root concentration	Zn leaf concentration	Zn stem concentration	Zn root concentration	Colonization	ZIP6	ZIP2
Hg leaf concentration	1
Hg stem concentration	0.334348	1
Hg root concentration	0.454545	0.694623	1
Zn leaf concentration	0.339755	0.576661	0.407297	1
Zn stem concentration	-0.5	0.0334731	-0.69697	0.218679	1
Zn root concentration	-0.178948	-0.283105	-0.701233	-0.183702	0.570782	1
Colonization	-0.0979021	-0.364466	-0.151515	-0.504134	-0.372727	-0.300277	1
ZIP6	0.146853	0.241458	0.187879	0.168045	0.0727273	-0.209367	0.291209	1
ZIP2	-0.65	-0.690476	-0.380952	-0.175758	0.142857	0.273557	0.248485	-0.212121	1
Numbers presented the correlation coefficient
Bold number means significant (P < 0.05)
